# Supplementary material for: New Player in the Field of Glioblastoma Therapy: EGFRvIII-Specific Gol1 Aptamer Shows a Great Therapeutic Potential
Source: Pharmaceutics. 2026 Feb 27;18(3):299. doi: 10.3390/pharmaceutics18030299 (PMC13028680; doi:10.3390/pharmaceutics18030299)
Supplement: Supplementary file 1 [file pharmaceutics-18-00299-s001.zip]

Archive with 1 entries (1 files):
- pharmaceutics-4160773-supplementary.pdf
